# Supplementary material for: Supramolecular Engineering of a Homo[2]catenane Filler Enables Polymer Composites with Exceptional High-Temperature Capacitive Energy Storage
Source: Molecules. 2026 May 16;31(10):1691. doi: 10.3390/molecules31101691 (PMC13209518; doi:10.3390/molecules31101691)
Supplement: Supplementary file 1 [file molecules-31-01691-s001.zip]

Archive with 1 entries (1 files):
- molecules-4289168-supplementary.pdf
